# Supplementary material for: miRNome analysis reveals mir-155-5p as a protective factor to dengue infection in a resistant Thai cohort
Source: Med Microbiol Immunol. 2025 Feb 20;214(1):13. doi: 10.1007/s00430-025-00821-7 (PMC11842423; doi:10.1007/s00430-025-00821-7)
Supplement: Supplementary file 1 — Supplementary Material 1 [file 430_2025_821_MOESM1_ESM.xlsx]

## Sheet: Supplementary table 5
Differential expression analysis from Hela cells transfected with miR-155-5p mimic compared to scramble mimic transfection.
Gene Name	Fold Change	log2FoldChange	pvalue	FDR
VAMP3	-10.17	-3.35	3.9e-211	1.7e-207
TWF1	-9.62	-3.27	1.6e-112	8e-110
TRAM1	-9.46	-3.24	6.1e-123	3.7e-120
DDAH1	-8.99	-3.17	1.3e-199	3.8e-196
RCN2	-7.2	-2.85	9.9e-173	1.2e-169
IL6ST	-6.82	-2.77	1.6e-132	1.4e-129
ZMYND11	-6.54	-2.71	1.9e-185	3.3e-182
RFK	-6.36	-2.67	3e-73	5.3e-71
FAR1	-5.41	-2.43	7.2e-87	2e-84
PICALM	-5.36	-2.42	2.9e-111	1.4e-108
SLC39A10	-5.18	-2.37	1.1e-69	1.7e-67
TMEM123	-5.11	-2.35	6.6e-56	6.3e-54
KPNA1	-5.04	-2.33	3.7e-102	1.5e-99
LY6K	-4.95	-2.31	1.6e-118	8.3e-116
ATP6V1G1	-4.84	-2.27	8e-68	1.1e-65
DIPK1A	-4.81	-2.27	7.9e-54	7.3e-52
DPY19L1	-4.8	-2.26	1.4e-78	3.2e-76
ATP6V1C1	-4.8	-2.26	6e-131	4.7e-128
MZT1	-4.8	-2.26	1.1e-37	6e-36
RAP2A	-4.8	-2.26	2.8e-76	5.7e-74
STYX	-4.74	-2.25	5e-102	1.8e-99
H3-3A	-4.66	-2.22	4.1e-102	1.6e-99
SMAD5	-4.6	-2.2	1.4e-105	6.2e-103
PPP2CB	-4.53	-2.18	2.5e-62	3.1e-60
HMGCS1	-4.26	-2.09	1.7e-181	2.4e-178
TMTC2	-4.26	-2.09	1.4e-62	1.8e-60
DSG2	-4.24	-2.08	4.5e-93	1.5e-90
GMNN	-4.18	-2.06	5.2e-93	1.6e-90
DAZAP2	-4.13	-2.05	7.8e-52	6.5e-50
CFL2	-4.11	-2.04	2.3e-62	2.9e-60
KRAS	-4.06	-2.02	1.3e-71	2.1e-69
TBCA	-3.98	-1.99	5.2e-61	5.9e-59
TXNDC12	-3.97	-1.99	4e-61	4.6e-59
POLE3	-3.94	-1.98	2.5e-100	8.4e-98
SLC11A2	-3.89	-1.96	3.8e-126	2.5e-123
LIFR	-3.87	-1.95	9e-74	1.7e-71
ANXA2	-3.85	-1.95	2.4e-119	1.4e-116
RAB11FIP2	-3.85	-1.94	9.2e-70	1.4e-67
GPD1L	-3.82	-1.93	3.1e-83	7.9e-81
CNIH1	-3.79	-1.92	7.5e-58	7.7e-56
TRABD2A	-3.77	-1.92	4.4e-83	1.1e-80
RAB5C	-3.74	-1.9	3.9e-84	1e-81
RAB34	-3.72	-1.89	6.3e-101	2.2e-98
CLCN3	-3.68	-1.88	9.6e-89	2.9e-86
KLHL5	-3.65	-1.87	8e-73	1.4e-70
POGLUT3	-3.6	-1.85	3.4e-84	9.3e-82
MOCS2	-3.6	-1.85	4.6e-45	3.2e-43
HSD17B12	-3.59	-1.84	1.9e-62	2.4e-60
DHX40	-3.51	-1.81	7.8e-53	6.8e-51
PEBP1	-3.5	-1.81	1.1e-154	1.2e-151
RERG	-3.5	-1.81	1.1e-57	1.1e-55
SDCBP	-3.47	-1.8	4.2e-71	6.8e-69
ZFAND6	-3.44	-1.78	9.5e-38	5.2e-36
ZC3HAV1L	-3.4	-1.76	1.9e-23	5.4e-22
ASPH	-3.38	-1.76	5.2e-214	4.4e-210
MICB	-3.37	-1.75	9.7e-71	1.5e-68
TPRKB	-3.36	-1.75	1.4e-17	2.8e-16
ARL5B	-3.35	-1.75	1.8e-37	9.8e-36
TNFRSF11B	-3.32	-1.73	4.8e-75	9.3e-73
BICD2	-3.32	-1.73	5.1e-35	2.5e-33
GOLT1B	-3.28	-1.72	1.3e-29	5e-28
RHEB	-3.25	-1.7	4.5e-82	1.1e-79
PHACTR2	-3.19	-1.67	1e-71	1.8e-69
UBXN2B	-3.18	-1.67	2e-55	1.9e-53
LIN7C	-3.17	-1.66	7e-45	4.8e-43
GXYLT1	-3.15	-1.66	2.6e-53	2.3e-51
RO60	-3.15	-1.65	5.5e-46	4e-44
LRRC58	-3.14	-1.65	9e-50	7.2e-48
CUX1	-3.08	-1.62	8.6e-24	2.5e-22
YIPF6	-3.04	-1.6	1.6e-44	1.1e-42
PTAR1	-3.01	-1.59	5.5e-38	3e-36
SNRPN	-3.01	-1.59	2.5e-73	4.6e-71
HBP1	-3.01	-1.59	4.8e-60	5.2e-58
FYTTD1	-3	-1.59	1.6e-43	1e-41
RPS6KB1	-3	-1.59	1.1e-47	8.4e-46
MITF	-2.99	-1.58	1.3e-53	1.2e-51
FRS2	-2.96	-1.57	2.7e-31	1.1e-29
MPP5	-2.94	-1.56	1e-79	2.4e-77
LCLAT1	-2.93	-1.55	9.8e-51	7.9e-49
AL445685.3	-2.93	-1.55	5.3e-33	2.4e-31
IKBIP	-2.92	-1.55	6.6e-33	3e-31
PRNP	-2.92	-1.55	6.1e-42	3.8e-40
ANKFY1	-2.92	-1.55	2.6e-22	6.9e-21
RAP1B	-2.88	-1.53	1.3e-28	4.7e-27
VAV3	-2.88	-1.53	4.5e-56	4.3e-54
MSMO1	-2.87	-1.52	5.6e-24	1.6e-22
PKN2	-2.86	-1.52	1.2e-47	8.9e-46
CARHSP1	-2.83	-1.5	7.7e-28	2.7e-26
PAPOLA	-2.81	-1.49	1.3e-47	1e-45
FAM133B	-2.8	-1.49	1.1e-41	6.6e-40
EGFR	-2.79	-1.48	5e-29	1.9e-27
PCDHAC2	-2.79	-1.48	2e-66	2.8e-64
MAP3K20	-2.75	-1.46	1e-77	2.2e-75
TPD52	-2.74	-1.45	7.7e-45	5.2e-43
PLEKHB2	-2.73	-1.45	3.5e-88	1e-85
FAM199X	-2.71	-1.44	8.3e-59	8.6e-57
RPL17	-2.71	-1.44	6e-26	1.9e-24
SPTSSA	-2.7	-1.43	2.1e-24	6.2e-23
CDK6	-2.69	-1.43	1.2e-48	9.4e-47
CALU	-2.68	-1.42	1.1e-75	2.3e-73
TMTC3	-2.68	-1.42	8e-32	3.4e-30
YOD1	-2.68	-1.42	3.1e-62	3.8e-60
SCRN3	-2.67	-1.42	1.6e-17	3.3e-16
KCTD3	-2.66	-1.41	2e-78	4.6e-76
RAB23	-2.66	-1.41	3.7e-24	1.1e-22
RTKN2	-2.65	-1.4	1.2e-23	3.3e-22
PDE12	-2.63	-1.39	7.8e-52	6.5e-50
BMP2K	-2.62	-1.39	8.4e-33	3.8e-31
RPS6KA3	-2.62	-1.39	7.9e-52	6.6e-50
TXNRD1	-2.61	-1.38	5.4e-70	8.2e-68
MCM8	-2.6	-1.38	4.2e-38	2.3e-36
SLC16A7	-2.6	-1.38	1.2e-37	6.5e-36
MYO10	-2.59	-1.38	1.1e-21	2.9e-20
TMEM64	-2.58	-1.37	3e-25	9.1e-24
KMT5A	-2.58	-1.37	4.2e-63	5.5e-61
SGTB	-2.58	-1.36	2.8e-27	9.6e-26
WWC1	-2.57	-1.36	1.7e-33	8e-32
FAM210B	-2.57	-1.36	2.8e-24	8.2e-23
AL121758.1	-2.57	-1.36	2.7e-53	2.4e-51
SLC35A1	-2.57	-1.36	2.4e-16	4.4e-15
MEST	-2.57	-1.36	1.2e-33	5.8e-32
SSX2IP	-2.56	-1.36	1.4e-39	7.9e-38
PSKH1	-2.56	-1.35	9.7e-23	2.6e-21
INTS10	-2.56	-1.35	2.5e-73	4.6e-71
CLIC4	-2.55	-1.35	4.7e-38	2.6e-36
WASHC5	-2.54	-1.35	6.6e-27	2.2e-25
DYRK3	-2.53	-1.34	1e-35	5.2e-34
NDFIP1	-2.53	-1.34	3.8e-35	1.9e-33
CERK	-2.52	-1.34	2.3e-78	4.9e-76
CHSY1	-2.52	-1.34	1.9e-52	1.6e-50
RNASEH1	-2.52	-1.33	2.1e-45	1.5e-43
SELENOF	-2.52	-1.33	1.2e-29	4.7e-28
INPP5A	-2.52	-1.33	1.2e-56	1.2e-54
CDV3	-2.5	-1.32	1.1e-50	9.2e-49
RAI14	-2.5	-1.32	1.1e-59	1.2e-57
C5orf24	-2.49	-1.32	1.7e-25	5.2e-24
C9orf78	-2.49	-1.31	5.2e-61	5.9e-59
GNA13	-2.48	-1.31	1.3e-40	7.5e-39
NDUFAF2	-2.48	-1.31	9.3e-11	1.1e-09
SARAF	-2.47	-1.31	9.6e-48	7.3e-46
MSL3P1	-2.47	-1.31	9.8e-24	2.8e-22
ZNF138	-2.47	-1.31	1.3e-12	1.8e-11
IPMK	-2.47	-1.3	4.2e-19	9.3e-18
RP2	-2.45	-1.29	2.9e-25	9e-24
ATG3	-2.44	-1.29	2.6e-31	1.1e-29
TNFRSF10B	-2.44	-1.29	4.1e-66	5.6e-64
ATP13A3	-2.44	-1.28	7.8e-46	5.6e-44
ERG	-2.43	-1.28	3.5e-28	1.2e-26
UACA	-2.41	-1.27	3.1e-34	1.5e-32
GLIPR1	-2.41	-1.27	1.2e-16	2.2e-15
MRS2	-2.4	-1.26	1.2e-39	7.1e-38
STS	-2.4	-1.26	3.6e-26	1.2e-24
MTF2	-2.4	-1.26	6.7e-32	2.9e-30
BRWD1	-2.39	-1.26	1.9e-45	1.3e-43
GOPC	-2.39	-1.26	7.7e-54	7.2e-52
UBE2D3	-2.39	-1.26	5.9e-30	2.4e-28
COPS3	-2.39	-1.25	1.3e-16	2.4e-15
ID2	-2.38	-1.25	9.5e-30	3.7e-28
CARNMT1	-2.38	-1.25	1.1e-25	3.4e-24
LRRC59	-2.38	-1.25	1.1e-60	1.2e-58
HAUS6	-2.37	-1.24	2.8e-43	1.8e-41
FAM91A1	-2.35	-1.23	1.4e-28	5e-27
STK38L	-2.35	-1.23	1.1e-26	3.7e-25
UAP1	-2.34	-1.23	2.9e-35	1.5e-33
OTUD6B-AS1	-2.33	-1.22	5.9e-17	1.1e-15
SYPL1	-2.33	-1.22	6.9e-25	2.1e-23
CCNG1	-2.33	-1.22	4.9e-20	1.1e-18
COL8A1	-2.31	-1.21	5.2e-36	2.6e-34
CSE1L	-2.31	-1.21	2.3e-24	6.6e-23
DEGS1	-2.31	-1.21	1.1e-16	2.1e-15
MSI2	-2.3	-1.2	6e-44	3.9e-42
TMEM237	-2.3	-1.2	9.6e-29	3.6e-27
UBE2E2	-2.29	-1.2	1.4e-20	3.5e-19
ZNF714	-2.27	-1.19	6.8e-32	2.9e-30
TNFRSF10D	-2.27	-1.18	4e-25	1.2e-23
MOB4	-2.26	-1.18	1.3e-14	2.1e-13
MPZL1	-2.26	-1.18	1.2e-56	1.2e-54
BRI3BP	-2.26	-1.18	1.1e-46	8.2e-45
PIGCP1	-2.25	-1.17	3.1e-11	3.8e-10
RGP1	-2.25	-1.17	2.7e-37	1.4e-35
RNF26	-2.24	-1.17	2.7e-10	3.1e-09
ZNF664	-2.24	-1.17	4.6e-64	6.2e-62
PODXL	-2.24	-1.16	3.4e-29	1.3e-27
BTBD3	-2.24	-1.16	5.1e-41	3.1e-39
SEPTIN11	-2.24	-1.16	3.2e-35	1.6e-33
SLC19A2	-2.24	-1.16	3e-22	7.8e-21
DSEL	-2.23	-1.16	3.1e-28	1.1e-26
SLC7A2	-2.23	-1.15	6e-34	2.9e-32
SLC44A2	-2.22	-1.15	7.4e-32	3.2e-30
COMMD4	-2.22	-1.15	4.4e-15	7.3e-14
TCAIM	-2.21	-1.15	1.5e-13	2.2e-12
DHFR	-2.21	-1.15	1.4e-28	5.2e-27
SRXN1	-2.21	-1.14	4.6e-29	1.8e-27
TMEM33	-2.2	-1.14	3.1e-20	7.3e-19
GRPEL1	-2.19	-1.13	1.7e-30	6.7e-29
CSNK1A1	-2.19	-1.13	5.6e-39	3.2e-37
MDM2	-2.19	-1.13	2.7e-26	8.8e-25
DUSP14	-2.18	-1.13	6.4e-41	3.8e-39
COLGALT1	-2.18	-1.12	2.1e-17	4.2e-16
STRN3	-2.17	-1.12	1.7e-33	7.8e-32
TMX3	-2.17	-1.12	3.2e-23	8.7e-22
UBAC2	-2.17	-1.12	2e-35	9.9e-34
SLC35F2	-2.17	-1.12	9.2e-42	5.7e-40
HIF1A	-2.16	-1.11	5e-31	2.1e-29
TMEM250	-2.16	-1.11	1.7e-09	1.7e-08
BRWD3	-2.16	-1.11	1.7e-32	7.5e-31
CTDSPL	-2.15	-1.1	2.3e-23	6.2e-22
TBCB	-2.14	-1.1	4.4e-28	1.6e-26
TAF12	-2.14	-1.1	2.6e-16	4.7e-15
APBB2	-2.14	-1.1	7.3e-30	2.9e-28
FAM8A1	-2.13	-1.09	1.5e-09	1.6e-08
CDKN1B	-2.12	-1.09	4.6e-62	5.6e-60
LIG4	-2.12	-1.09	2.7e-18	5.7e-17
ZSCAN31	-2.12	-1.09	2e-24	5.8e-23
RAB6A	-2.12	-1.08	4.2e-26	1.3e-24
MSL3	-2.11	-1.08	5.8e-21	1.5e-19
PGRMC2	-2.11	-1.07	7.8e-18	1.6e-16
WEE1	-2.1	-1.07	2.1e-36	1.1e-34
SLIT3	-2.1	-1.07	1.2e-10	1.4e-09
C5orf15	-2.1	-1.07	7.1e-12	9.2e-11
ARL6IP5	-2.1	-1.07	3.6e-13	5.1e-12
UBE2J1	-2.1	-1.07	4.2e-20	1e-18
KRCC1	-2.09	-1.06	4e-11	5e-10
MEX3C	-2.09	-1.06	8.3e-17	1.6e-15
SAMHD1	-2.09	-1.06	4.5e-29	1.7e-27
AC093323.1	-2.09	-1.06	4.7e-10	5.2e-09
LDAH	-2.08	-1.06	1.2e-12	1.7e-11
DIPK2A	-2.08	-1.06	3.5e-22	9.1e-21
CDK14	-2.08	-1.06	9.3e-21	2.3e-19
ATP11B	-2.07	-1.05	7.1e-18	1.5e-16
ACTR10	-2.07	-1.05	1e-13	1.5e-12
SHC1	-2.07	-1.05	2.9e-52	2.5e-50
HS6ST2	-2.06	-1.04	1e-33	4.9e-32
TAF7	-2.05	-1.03	5.8e-32	2.6e-30
RAD23B	-2.05	-1.03	5e-34	2.4e-32
SLITRK4	-2.05	-1.03	9.1e-15	1.5e-13
CPD	-2.05	-1.03	1.7e-38	9.4e-37
DCUN1D4	-2.05	-1.03	1.2e-19	2.7e-18
QKI	-2.04	-1.03	1.8e-24	5.2e-23
DR1	-2.04	-1.03	3.5e-26	1.1e-24
PDE3A	-2.04	-1.03	6e-45	4.1e-43
DHFRP1	-2.04	-1.03	1.2e-12	1.7e-11
DCLRE1A	-2.03	-1.02	8.4e-11	1e-09
PLCG1	-2.03	-1.02	5e-14	7.6e-13
MXI1	-2.03	-1.02	6.8e-12	8.8e-11
ID1	-2.03	-1.02	1.6e-05	9.8e-05
ITGAE	-2.03	-1.02	8.9e-14	1.3e-12
F3	-2.03	-1.02	2.8e-25	8.7e-24
PLEKHA3	-2.03	-1.02	3.8e-10	4.3e-09
LRRC42	-2.03	-1.02	2.2e-28	7.9e-27
SLC5A3	-2.03	-1.02	1.3e-36	6.8e-35
PTPRJ	-2.02	-1.02	1e-28	3.9e-27
GOLM1	-2.02	-1.02	2.8e-36	1.4e-34
RNF2	-2.02	-1.02	5.1e-13	7.2e-12
TGFBR2	-2.02	-1.02	1.4e-30	5.6e-29
KLHL42	-2.02	-1.02	6.4e-21	1.6e-19
RND3	-2.02	-1.02	1.2e-18	2.5e-17
ZNF845	-2.01	-1.01	1.2e-15	2.1e-14
PDLIM5	-2.01	-1.01	9.2e-28	3.2e-26
AP000648.4	-2.01	-1.01	2e-11	2.5e-10
SGPL1	-2.01	-1.01	3.7e-44	2.4e-42
NCR3LG1	-2.01	-1.01	3.7e-27	1.2e-25
CDCA7	-2.01	-1.01	1.6e-16	3e-15
SORT1	-2	-1	2.6e-28	9.5e-27
RNF182	-2	-1	2.3e-27	7.9e-26
CARS1	2	1	2.4e-34	1.1e-32
STAT2	2	1	9e-26	2.8e-24
KCTD2	2	1	2.7e-29	1e-27
SNORD3B-1	2.01	1.01	2.3e-12	3.1e-11
CLDN4	2.02	1.01	6e-05	0.00033
AL139351.3	2.02	1.02	2.5e-07	2e-06
CACNG4	2.04	1.03	2.5e-06	1.8e-05
AL161431.1	2.04	1.03	0.0031	0.011
RMDN1	2.04	1.03	8.2e-22	2.1e-20
SH3BP5	2.04	1.03	9.2e-17	1.7e-15
FKBP4	2.04	1.03	1e-60	1.1e-58
URGCP-MRPS24	2.05	1.03	5.2e-08	4.7e-07
DYNLL2	2.05	1.03	4.1e-32	1.8e-30
CANX	2.05	1.04	1e-34	5e-33
IFIT3	2.05	1.04	5e-08	4.5e-07
SNCG	2.06	1.04	0.00027	0.0013
MOSPD1	2.06	1.04	4e-09	4.1e-08
BCAP29	2.06	1.04	2.9e-15	4.9e-14
TWF2	2.06	1.04	1.2e-08	1.2e-07
OTUD4	2.06	1.05	2e-22	5.3e-21
NDUFB5	2.07	1.05	1.8e-15	3e-14
DDB2	2.07	1.05	1.1e-32	4.7e-31
TTPAL	2.08	1.05	8.2e-31	3.4e-29
NCOA2	2.08	1.05	1.4e-28	5.1e-27
LGMN	2.08	1.06	6.4e-32	2.8e-30
SFMBT1	2.08	1.06	4.9e-23	1.3e-21
CRMP1	2.09	1.06	1.9e-08	1.8e-07
TSC22D3	2.09	1.06	4.2e-41	2.6e-39
AP4B1	2.09	1.06	1.1e-28	4e-27
HGH1	2.1	1.07	5.3e-15	8.8e-14
CA2	2.11	1.07	1.9e-13	2.7e-12
COMMD10	2.13	1.09	3.7e-09	3.8e-08
SMIM14	2.13	1.09	3.6e-18	7.5e-17
STN1	2.14	1.1	1.2e-14	1.9e-13
PHTF1	2.16	1.11	4.5e-31	1.9e-29
MYADM	2.16	1.11	4.9e-06	3.3e-05
IL10RB	2.16	1.11	2.4e-29	9.3e-28
SERP1	2.17	1.11	2.2e-21	5.5e-20
LINC01133	2.19	1.13	2.8e-10	3.2e-09
AL365181.3	2.19	1.13	0.00018	0.00089
JUP	2.21	1.14	1.4e-09	1.5e-08
SUPT16H	2.21	1.15	1.4e-45	1e-43
PGAM5	2.21	1.15	6.7e-41	4e-39
YTHDF2	2.21	1.15	1.2e-34	5.9e-33
IDS	2.22	1.15	4.4e-20	1e-18
CPEB3	2.23	1.16	8.9e-08	7.7e-07
EPHA2	2.23	1.16	9.8e-12	1.3e-10
AQP1	2.23	1.16	3.6e-17	7.1e-16
SNORD3B-2	2.23	1.16	8e-09	7.8e-08
SNU13	2.23	1.16	6.4e-19	1.4e-17
ZBTB34	2.25	1.17	9.6e-27	3.1e-25
SLFN5	2.26	1.18	5.1e-19	1.1e-17
LAMB3	2.27	1.18	3.3e-11	4.1e-10
SPRYD7	2.28	1.19	1.7e-19	3.9e-18
HRH1	2.32	1.21	1.9e-16	3.6e-15
UGCG	2.33	1.22	1e-19	2.3e-18
HIPK1	2.34	1.22	5.2e-27	1.7e-25
STAT5B	2.34	1.23	1e-44	7e-43
CHST14	2.36	1.24	9.8e-17	1.8e-15
AL358781.1	2.37	1.24	5.3e-06	3.6e-05
ABCG1	2.37	1.25	1.2e-15	2.1e-14
LUCAT1	2.38	1.25	1.2e-43	7.8e-42
AC021683.2	2.4	1.26	1.8e-08	1.7e-07
AC145207.2	2.4	1.26	2.1e-10	2.4e-09
YAP1	2.42	1.27	1.5e-53	1.3e-51
BMP2	2.42	1.28	1.8e-25	5.6e-24
FRK	2.43	1.28	7.2e-27	2.4e-25
ATAD1	2.46	1.3	1.6e-19	3.5e-18
MLEC	2.5	1.32	2.6e-75	5.2e-73
SMARCB1	2.51	1.33	3.2e-43	2e-41
C1D	2.51	1.33	9.8e-16	1.7e-14
DNAJC5	2.51	1.33	2.6e-22	6.9e-21
SLC2A3	2.54	1.34	3.3e-31	1.4e-29
ERLIN1	2.56	1.35	5.2e-51	4.3e-49
TPD52L2	2.58	1.37	2.4e-44	1.6e-42
SPATS2L	2.59	1.37	1.7e-48	1.3e-46
LMAN2L	2.6	1.38	8.8e-48	6.8e-46
CBX6	2.6	1.38	7.8e-16	1.4e-14
RAB3D	2.61	1.39	1.1e-30	4.6e-29
MT1E	2.63	1.39	9.2e-62	1.1e-59
ATP6V1A	2.64	1.4	3.3e-56	3.2e-54
ARHGDIA	2.64	1.4	1.2e-09	1.3e-08
IPPK	2.65	1.41	4e-28	1.4e-26
YWHAB	2.65	1.41	1.7e-36	8.6e-35
KIF4A	2.67	1.42	1.3e-71	2.1e-69
TRAFD1	2.68	1.42	5.3e-71	8.4e-69
FGD5-AS1	2.69	1.43	1.1e-45	8e-44
EIF4G2	2.69	1.43	3.3e-63	4.4e-61
MT1X	2.72	1.44	9.8e-15	1.6e-13
MRPS35	2.74	1.46	7.4e-29	2.8e-27
C11orf86	2.75	1.46	1.6e-10	1.8e-09
MYORG	2.77	1.47	2.5e-20	5.9e-19
DOK4	2.79	1.48	1.3e-23	3.5e-22
DUS4L-BCAP29	2.79	1.48	3.2e-21	8e-20
MT2A	2.81	1.49	2e-14	3.1e-13
ATP6V0A1	2.86	1.52	3.7e-18	7.8e-17
PI4K2B	2.9	1.54	1e-49	7.9e-48
SPRYD3	3.01	1.59	2.2e-68	3.1e-66
TMEM263	3.01	1.59	5e-32	2.2e-30
AMMECR1	3.05	1.61	1e-61	1.2e-59
POP5	3.08	1.62	1.5e-39	8.7e-38
FAM219A	3.13	1.65	3.3e-39	1.9e-37
RRAS2	3.28	1.71	6e-37	3.2e-35
UHMK1	3.32	1.73	8.7e-60	9.2e-58
MNAT1	3.39	1.76	7.1e-32	3.1e-30
MAP1A	3.41	1.77	3.5e-27	1.2e-25
ADGRE5	3.8	1.93	1.9e-52	1.7e-50
HMOX1	4.24	2.09	1.9e-129	1.4e-126
DPYSL3	4.29	2.1	2.1e-192	4.5e-189
NSF	4.3	2.11	3.5e-149	3.3e-146
ALDH1A3	4.6	2.2	3.4e-103	1.5e-100
C3orf52	5.07	2.34	3.2e-40	1.9e-38
