# Supplementary material for: miRNome analysis reveals mir-155-5p as a protective factor to dengue infection in a resistant Thai cohort
Source: Med Microbiol Immunol. 2025 Feb 20;214(1):13. doi: 10.1007/s00430-025-00821-7 (PMC11842423; doi:10.1007/s00430-025-00821-7)
Supplement: Supplementary file 4 — Supplementary Material 4 [file 430_2025_821_MOESM4_ESM.csv]

Biological Process (Reactome)	Gene Input Number	Background	Ratio	FDR	Downregulated genes in input	Upregulated genes in input
Immune System	45	2096	0,021	5,45E-09	MT2A, UBE2J1, IL10RB, ACTR10, EGFR, RAB6A, IL6ST, UBE2D3, LIFR, IFIT3, MICB, CANX, PEBP1, STAT2, JUP, YWHAB, BRWD1, KPNA1, SLC44A2, ANXA2, SHC1, RAB5C, GLIPR1, FRK, RAP1B, KLHL5, PDE12, SDCBP, MEX3C, KRAS, DEGS1, VAMP3, RPS6KA3, SAMHD1, PPP2CB, HMOX1, RNF182, KLHL42, MYO10	SLC2A3, HIF1A, EIF4G2, ATP6V1G1, ATP6V1C1, PTPRJ
Cytokine Signaling in Immune system	23	836	0,028	0,00000572	MT2A, IL10RB, EGFR, RAP1B, IL6ST, LIFR, IFIT3, CANX, PEBP1, STAT2, YWHAB, BRWD1, ANXA2, SHC1, PDE12, KRAS, RPS6KA3, SAMHD1, PPP2CB, HMOX1, KPNA1	HIF1A, EIF4G2
RNA Polymerase II Transcription	28	1316	0,021	0,000019	KMT5A, EGFR, UBE2D3, TAF12, HIPK1, LIFR, FYTTD1, CBX6, DDB2, YAP1, ZNF664, TXNRD1, SMARCB1, YWHAB, CCNG1, MDM2, PAPOLA, KRAS, TAF7, ZNF714, PPP2CB, RHEB, RNF2	CDKN1B, INTS10, TNFRSF10B, SLC2A3, CDK6
Cellular responses to external stimuli	16	516	0,031	0,0000629	RPS6KA3, MT2A, ACTR10, UBE2D3, ID1, ATG3, MT1X, MT1E, CBX6, MDM2, RHEB, RNF2, TXNRD1	CDKN1B, HIF1A, CDK6
Generic Transcription Pathway	25	1193	0,021	0,0000629	KMT5A, EGFR, UBE2D3, TAF12, HIPK1, LIFR, CBX6, DDB2, KRAS, ZNF664, TXNRD1, SMARCB1, YWHAB, CCNG1, MDM2, YAP1, TAF7, ZNF714, PPP2CB, RHEB, RNF2	CDKN1B, TNFRSF10B, SLC2A3, CDK6
Disease	23	1049	0,022	0,0000657	EGFR, RAP1B, TAF12, CANX, PEBP1, QKI, LIG4, SLC35A1, YWHAB, KPNA1, TXNRD1, TGFBR2, SHC1, RPL17, MDM2, KRAS, TAF7, CSNK1A1, PPP2CB	CDKN1B, SLC11A2, IDS, CDK6
Signaling by Interleukins	17	619	0,027	0,0000792	PEBP1, RPS6KA3, SHC1, IL10RB, EGFR, PPP2CB, HMOX1, RAP1B, IL6ST, ANXA2, LIFR, YWHAB, STAT2, BRWD1, CANX, KRAS	HIF1A
Transcriptional Regulation by TP53	13	359	0,036	0,0000792	TAF7, PPP2CB, TAF12, KMT5A, DDB2, HIPK1, YWHAB, MDM2, RHEB, CCNG1, TXNRD1	CDKN1B, TNFRSF10B
Membrane Trafficking	16	631	0,025	0,000386	CNIH1, VAMP3, RAB5C, ACTR10, COPS3, CUX1, EGFR, RAB6A, NSF, SORT1, YWHAB, BICD2, PICALM, YIPF6	TPD52, LMAN2L
Diseases of signal transduction	12	374	0,032	0,000558	TGFBR2, QKI, CSNK1A1, PEBP1, PPP2CB, EGFR, RAP1B, YWHAB, MDM2, KRAS, SHC1	CDKN1B
Vesicle-mediated transport	16	669	0,024	0,00067	CNIH1, VAMP3, RAB5C, ACTR10, COPS3, CUX1, EGFR, RAB6A, NSF, SORT1, YWHAB, BICD2, PICALM, YIPF6	TPD52, LMAN2L
Signaling by Receptor Tyrosine Kinases	13	458	0,028	0,00068	RPS6KA3, SHC1, LAMB3, PPP2CB, EGFR, RAP1B, JUP, YWHAB, YAP1, KRAS	ATP6V1G1, ATP6V1C1, PTPRJ
Neutrophil degranulation	13	478	0,027	0,00097	DEGS1, SLC44A2, ANXA2, RAB5C, ACTR10, FRK, GLIPR1, RAB6A, RAP1B, JUP, SDCBP	SLC2A3, PTPRJ
Golgi Associated Vesicle Biogenesis	5	54	0,093	0,00135	SORT1, PICALM, RAB5C, YIPF6	TPD52
Mitotic G1-G1/S phases	7	147	0,048	0,00203	PPP2CB, GMNN, WEE1, MCM8	CDKN1B, POLE3, CDK6
Metallothioneins bind metals	3	11	0,273	0,00247	MT1E, MT1X, MT2A	-
Protein localization	7	156	0,045	0,00275	GRPEL1, HMOX1, UBE2D3, PRNP, ZFAND6, SERP1	ATAD1
Signaling by BRAF and RAF fusions	5	67	0,075	0,00282	YWHAB, PEBP1, QKI, RAP1B, KRAS	-
Regulation of TP53 Activity	7	159	0,044	0,0029	TAF7, KMT5A, TAF12, PPP2CB, CCNG1, HIPK1, MDM2	-
Transport of small molecules	15	720	0,021	0,0029	SLC44A2, CLCN3, CA2, TSC22D3, HMOX1, SLC39A10, MRS2, SLC35A1	SLC2A3, ABCG1, SLC11A2, RAB11FIP2, ATP6V1G1, ASPH, ATP6V1C1
Signaling by high-kinase activity BRAF mutants	4	36	0,111	0,00306	YWHAB, PEBP1, RAP1B, KRAS	-
Metabolism of lipids	15	728	0,021	0,00307	NCOA2, DEGS1, SLC44A2, SGPL1, GLIPR1, LCLAT1, HSD17B12, STS, UGCG, HMGCS1, PLEKHA3, GPD1L, SPTSSA, TXNRD1	FAR1
SHC1 events in EGFR signaling	3	13	0,231	0,00311	EGFR, SHC1, KRAS	-
trans-Golgi Network Vesicle Budding	5	72	0,069	0,00317	SORT1, PICALM, RAB5C, YIPF6	TPD52
Cellular responses to stress	11	422	0,026	0,00317	RPS6KA3, ACTR10, UBE2D3, ID1, CBX6, MDM2, RNF2, TXNRD1	CDKN1B, HIF1A, CDK6
Constitutive Signaling by EGFRvIII	3	14	0,214	0,00326	EGFR, SHC1, KRAS	-
Signaling by EGFRvIII in Cancer	3	14	0,214	0,00326	EGFR, SHC1, KRAS	-
Response to metal ions	3	14	0,214	0,00326	MT1E, MT1X, MT2A	-
MAP2K and MAPK activation	4	40	0,1	0,00334	YWHAB, PEBP1, RAP1B, KRAS	-
Negative regulation of MAPK pathway	4	40	0,1	0,00334	YWHAB, PEBP1, PPP2CB, KRAS	-
Signaling by NTRK1 (TRKA)	5	76	0,066	0,00334	YWHAB, PPP2CB, RPS6KA3, SHC1, KRAS	-
Gastrin-CREB signalling pathway via PKC and MAPK	3	17	0,176	0,00468	RPS6KA3, EGFR, KRAS	-
G1/S Transition	6	130	0,046	0,00468	PPP2CB, GMNN, WEE1, MCM8	CDKN1B, POLE3
Oncogenic MAPK signaling	5	83	0,06	0,00468	YWHAB, PEBP1, QKI, RAP1B, KRAS	-
PIP3 activates AKT signaling	8	247	0,032	0,00476	FRK, PPP2CB, EGFR, CBX6, MDM2, RHEB, RNF2	CDKN1B
Constitutive Signaling by Ligand-Responsive EGFR Cancer Variants	3	18	0,167	0,00477	EGFR, SHC1, KRAS	-
Signaling by Ligand-Responsive EGFR Variants in Cancer	3	18	0,167	0,00477	EGFR, SHC1, KRAS	-
Sphingolipid metabolism	5	86	0,058	0,00477	DEGS1, UGCG, SPTSSA, SGPL1, STS	-
Signaling by moderate kinase activity BRAF mutants	4	47	0,085	0,00477	YWHAB, PEBP1, RAP1B, KRAS	-
Paradoxical activation of RAF signaling by kinase inactive BRAF	4	47	0,085	0,00477	YWHAB, PEBP1, RAP1B, KRAS	-
Cell Cycle	13	629	0,021	0,00489	PPP2CB, KMT5A, FKBP4, GMNN, YWHAB, WEE1, MDM2, MCM8	HAUS6, CDKN1B, POLE3, CDK6, MZT1
SHC1 events in ERBB2 signaling	3	19	0,158	0,00489	EGFR, SHC1, KRAS	-
Insertion of tail-anchored proteins into the endoplasmic reticulum membrane	3	19	0,158	0,00489	PRNP, SERP1, HMOX1	-
Signaling by Hippo	3	19	0,158	0,00489	YWHAB, YAP1	WWC1
@@Cellular Senescence	7	194	0,036	0,00489	RPS6KA3, ID1, CBX6, MDM2, RNF2	CDKN1B, CDK6
Interferon Signaling	7	194	0,036	0,00489	MT2A, STAT2, KPNA1, PDE12, SAMHD1, IFIT3	EIF4G2
Signaling by PTK6	4	52	0,077	0,00608	EGFR, KRAS	CDKN1B, HIF1A
Signaling by Non-Receptor Tyrosine Kinases	4	52	0,077	0,00608	EGFR, KRAS	CDKN1B, HIF1A
mTORC1-mediated signalling	3	22	0,136	0,00665	YWHAB, RHEB, RPS6KB1	-
Signaling by NTRKs	5	97	0,052	0,00665	YWHAB, PPP2CB, RPS6KA3, SHC1, KRAS	-
Other interleukin signaling	8	275	0,029	0,00691	PEBP1, SHC1, IL10RB, PPP2CB, EGFR, RAP1B, YWHAB, KRAS	-
Signaling by ERBB4	4	55	0,073	0,00691	YAP1, EGFR, SHC1, KRAS	-
Interleukin-12 family signaling	4	57	0,07	0,00761	ANXA2, RAP1B, CANX, IL6ST	-
Estrogen-dependent nuclear events downstream of ESR-membrane signaling	3	24	0,125	0,00761	EGFR, UHMK1	CDKN1B
Signaling by EGFR in Cancer	3	24	0,125	0,00761	EGFR, SHC1, KRAS	-
Iron uptake and transport	4	58	0,069	0,00781	HMOX1	SLC11A2, ATP6V1C1, ATP6V1G1
Intracellular signaling by second messengers	8	288	0,028	0,00852	FRK, PPP2CB, EGFR, CBX6, MDM2, RHEB, RNF2	CDKN1B
Signaling by RAS mutants	4	60	0,067	0,00862	YWHAB, PEBP1, RAP1B, KRAS	-
Cell Cycle, Mitotic	11	525	0,021	0,00949	PPP2CB, KMT5A, FKBP4, GMNN, WEE1, MCM8	HAUS6, CDKN1B, POLE3, CDK6, MZT1
RAB geranylgeranylation	4	65	0,062	0,0107	RAB34, RAB23, RAB6A, RAB5C	-
RAF/MAP kinase cascade	7	234	0,03	0,0107	PEBP1, SHC1, PPP2CB, EGFR, RAP1B, YWHAB, KRAS	-
Asparagine N-linked glycosylation	8	304	0,026	0,0107	CNIH1, RAD23B, ACTR10, UAP1, NSF, SLC35A1, CANX	LMAN2L
MAPK1/MAPK3 signaling	7	239	0,029	0,0117	PEBP1, SHC1, PPP2CB, EGFR, RAP1B, YWHAB, KRAS	-
Signalling to ERKs	3	30	0,1	0,0118	YWHAB, SHC1, KRAS	-
Signaling by Insulin receptor	4	70	0,057	0,0128	SHC1, KRAS	ATP6V1C1, ATP6V1G1
RAF activation	3	32	0,094	0,0135	YWHAB, PPP2CB, KRAS	-
Oncogene Induced Senescence	3	33	0,091	0,0141	MDM2, ID1	CDK6
Activation of the pre-replicative complex	3	33	0,091	0,0141	GMNN, MCM8	POLE3
FLT3 Signaling	7	252	0,028	0,0143	PEBP1, SHC1, PPP2CB, EGFR, RAP1B, YWHAB, KRAS	-
Neuronal System	9	402	0,022	0,0143	PDLIM5, RPS6KA3, CPD, NSF, MDM2, KRAS	LIN7C, ARL6IP5, SLITRK4
Extra-nuclear estrogen signaling	4	76	0,053	0,0157	EGFR, UHMK1, KRAS	CDKN1B
Regulation of TP53 Degradation	3	35	0,086	0,0159	CCNG1, MDM2, PPP2CB	-
Signaling by MET	4	77	0,052	0,0161	LAMB3, RAP1B, KRAS	PTPRJ
Regulation of TP53 Expression and Degradation	3	36	0,083	0,0168	CCNG1, MDM2, PPP2CB	-
RUNX1 interacts with co-factors whose precise effect on RUNX1 targets is not known	3	37	0,081	0,0177	RNF2, SMARCB1, CBX6	-
DNA Damage Recognition in GG-NER	3	38	0,079	0,0188	DDB2, COPS3, RAD23B	-
mTOR signalling	3	39	0,077	0,0197	YWHAB, RHEB, RPS6KB1	-
Intra-Golgi and retrograde Golgi-to-ER traffic	6	202	0,03	0,0197	VAMP3, ACTR10, RAB6A, NSF, CUX1, BICD2	-
Chromatin organization	7	273	0,026	0,0197	NCOA2, SMARCB1, DR1, KMT5A, TAF12, BRWD1	MSL3
Chromatin modifying enzymes	7	273	0,026	0,0197	NCOA2, SMARCB1, DR1, KMT5A, TAF12, BRWD1	MSL3
Global Genome Nucleotide Excision Repair (GG-NER)	4	84	0,048	0,0199	DDB2, COPS3, RAD23B	POLE3
MAPK family signaling cascades	7	278	0,025	0,0211	PEBP1, SHC1, PPP2CB, EGFR, RAP1B, YWHAB, KRAS	-
Protein-protein interactions at synapses	4	86	0,047	0,0211	PDLIM5, CPD	LIN7C, SLITRK4
Sphingolipid de novo biosynthesis	3	41	0,073	0,0211	DEGS1, SGPL1, SPTSSA	-
Clathrin-mediated endocytosis	5	145	0,034	0,0221	COPS3, VAMP3, EGFR, PICALM, RAB5C	-
G1 Phase	3	43	0,07	0,023	PPP2CB	CDKN1B, CDK6
Cyclin D associated events in G1	3	43	0,07	0,023	PPP2CB	CDKN1B, CDK6
Cell junction organization	4	90	0,044	0,0232	JUP, LAMB3	MPP5, PALS1
Regulation of TP53 Activity through Phosphorylation	4	92	0,043	0,0242	TAF7, TAF12, MDM2, HIPK1	-
Class I MHC mediated antigen processing & presentation	8	370	0,022	0,0242	VAMP3, UBE2J1, UBE2D3, RNF182, KLHL42, KLHL5, MEX3C, CANX	-
Signaling by ERBB2	3	47	0,064	0,0264	EGFR, SHC1, KRAS	-
Signaling by EGFR	3	48	0,063	0,0273	EGFR, SHC1, KRAS	-
Retrograde transport at the Trans-Golgi-Network	3	49	0,061	0,0274	VAMP3, RAB6A, NSF	-
Neddylation	6	232	0,026	0,0281	COPS3, UBE2D3, KLHL42, KLHL5, DDB2	HIF1A
COPI-independent Golgi-to-ER retrograde traffic	3	51	0,059	0,0283	BICD2, RAB6A, ACTR10	-
Transcriptional regulation by RUNX1	6	235	0,026	0,0283	SMARCB1, LIFR, CBX6, RNF2, YAP1	CDK6
Cargo recognition for clathrin-mediated endocytosis	4	105	0,038	0,0304	COPS3, VAMP3, EGFR, PICALM	-
Apoptosis	5	172	0,029	0,0332	YWHAB, KPNA1, UACA, DSG2	TNFRSF10B
Neurexins and neuroligins	3	56	0,054	0,0345	PDLIM5, CPD	LIN7C
Programmed Cell Death	5	175	0,029	0,0345	YWHAB, KPNA1, UACA, DSG2	TNFRSF10B
@@Nucleotide Excision Repair	4	111	0,036	0,0352	DDB2, COPS3, RAD23B	POLE3
PPARA activates gene expression	4	114	0,035	0,0379	NCOA2, HMGCS1, GLIPR1, TXNRD1	-
Regulation of PTEN gene transcription	3	59	0,051	0,0384	CBX6, RHEB, RNF2	-
Regulation of lipid metabolism by Peroxisome proliferator-activated receptor alpha (PPARalpha)	4	115	0,035	0,0386	NCOA2, HMGCS1, GLIPR1, TXNRD1	-
L1CAM interactions	4	117	0,034	0,0403	RPS6KA3, EGFR, SDCBP	F3
Platelet activation, signaling and aggregation	6	260	0,023	0,0407	SHC1, PHACTR2, RAP1B, TMX3	CALU, GNA13
Ion channel transport	5	185	0,027	0,0407	CLCN3, TSC22D3	ASPH, ATP6V1C1, ATP6V1G1
Transmission across Chemical Synapses	6	261	0,023	0,0411	RPS6KA3, NSF, MDM2, KRAS	LIN7C, ARL6IP5
Cell-cell junction organization	3	63	0,048	0,0439	JUP	MPP5, PALS1
G2/M Transition	5	193	0,026	0,0474	FKBP4, WEE1, PPP2CB	HAUS6, MZT1
Oxidative Stress Induced Senescence	4	124	0,032	0,0475	CBX6, MDM2, RNF2	CDK6
Cell-Cell communication	4	125	0,032	0,0478	JUP, LAMB3	MPP5, PALS1
Mitotic G2-G2/M phases	5	195	0,026	0,0478	FKBP4, WEE1, PPP2CB	HAUS6, MZT1
Interferon alpha/beta signaling	3	67	0,045	0,0488	SAMHD1, IFIT3, STAT2	-
Neurotransmitter receptors and postsynaptic signal transmission	5	197	0,025	0,0488	MDM2, RPS6KA3, NSF, KRAS	LIN7C
